# Supplementary material for: Forest biomass density across large climate gradients in northern South America is related to water availability but not with temperature
Source: PLoS One. 2017 Mar 16;12(3):e0171072. doi: 10.1371/journal.pone.0171072 (PMC5354365; doi:10.1371/journal.pone.0171072)
Supplement: S1 File — (XLSX) [file pone.0171072.s001.xlsx]

## Sheet: 1.PlotMetadat&AGB&Climate
Parcela	PlotID	Plot_Name	Plot code	Institution/Network	Source	Country	Region	Life zone	Plot area (ha)	climate	X	Y	WD	NI	AB	AMT	AP	PV	WA	PET	AET	B1 Alv 2012	B2 Chave 2005	B1 Estimation type
Allpahuayo A1	1	Allpahuayo A1	ALP-01a	RAINFOR	Mitchard et al. 2014	Peru	Amazonia	Tm	0.48	Moist	-4	-73.4	0.63	538	27.43	26.3	2762	18	1071	1691	1689	298.212	338.48	2
Allpahuayo A2	2	Allpahuayo A2	ALP-01b	RAINFOR	Mitchard et al. 2014	Peru	Amazonia	Tm	0.4	Moist	-4	-73.4	0.65	618	25.76	26.3	2762	18	1071	1691	1689	270.8	304.9	2
Allpahuayo B1	3	Allpahuayo B1	ALP-02a	RAINFOR	Mitchard et al. 2014	Peru	Amazonia	Tm	0.44	Moist	-4	-73.4	0.58	659	26.76	26.3	2762	18	1071	1691	1689	239.656	267.17	2
Allpahuayo B2	4	Allpahuayo B2	ALP-02b	RAINFOR	Mitchard et al. 2014	Peru	Amazonia	Tm	0.48	Moist	-4	-73.4	0.63	635	25.89	26.3	2762	18	1071	1691	1689	272	306.5	2
Allpahuayo C	5	Allpahuayo C	ALP-30	RAINFOR	Mitchard et al. 2014	Peru	Amazonia	Tm	1	Moist	-4	-73.4	0.62	490	23.62	26.3	2762	18	1071	1691	1689	232.3	258.3	2
Allpahuayo D	6	Allpahuayo D	ALP-40	RAINFOR	Mitchard et al. 2014	Peru	Amazonia	Tm	1	Moist	-3.9	-73.4	0.63	1209	26.58	26.3	2762	18	1071	1691	1689	208.5	229.8	2
Amacayacu AP1	7	Amacayacu AP1	AGP-01	RAINFOR	Mitchard et al. 2014	Colombia	Amazonia	Tm	1	Moist	-3.72	-70.3	0.59	625	27.81	25.8	2805	22	1158	1647	1646	264.5	297.3	2
Amacayacu AP2	8	Amacayacu AP2	AGP-02	RAINFOR	Mitchard et al. 2014	Colombia	Amazonia	Tm	1	Moist	-3.72	-70.3	0.58	549	27.74	25.8	2805	22	1158	1647	1646	268.7	302.4	2
Amacayacu Lor1	9	Amacayacu Lorena 1	LOR-01	RAINFOR	Mitchard et al. 2014	Colombia	Amazonia	Tm	1	Moist	-3.01	-69.9	0.63	643	26.12	25.8	2824	20	1196	1628	1626	283.8	320.8	2
Amacayacu Lor2	10	Amacayacu Lorena 2	LOR-02	RAINFOR	Mitchard et al. 2014	Colombia	Amazonia	Tm	1	Moist	-3.01	-69.9	0.62	627	27.5	25.8	2824	20	1196	1628	1626	295.9	335.7	2
ARARA_L1	11	Arararacuara Varzea 1	ARAvarzea-01	ColTree - Rainfor	Alvarez 1993	Colombia	Amazonia	Tm	1	Moist	-0.6	-72.1	0.7	667	20.63	26.7	2925	27	1305	1620	1593	191.4	212.1	1
ARARA_L2	12	Arararacuara Varzea 2	ARAvarzea-01	ColTree - Rainfor	Alvarez 1993	Colombia	Amazonia	Tm	0.8	Moist	-0.6	-72.1	0.69	738	26.72	26.7	2925	27	1305	1620	1593	264.5	317.1	1
Bogi 1	13	Bogi 1	BOG-01	RAINFOR	Mitchard et al. 2014	Ecuador	Amazonia	Tm	1	Moist	-0.7	-76.5	0.56	535	29.81	25	3152	16	1503	1649	1649	284.3	321.5	2
Bogi 2	14	Bogi 2	BOG-02	RAINFOR	Mitchard et al. 2014	Ecuador	Amazonia	Tm	1	Moist	-0.7	-76.5	0.57	667	24.37	25	3152	16	1503	1649	1649	207	228	2
Caparu Col	15	Caparú 1	CAPA-01	UNIANDES	Este estudio	Colombia	Amazonia	Tm	1	Moist	-1.07	-69.5	0.66	641	29.3	25.6	3448	24	1811	1637	1637	252.8	271.2	1
Caparu Iga	16	Caparú 2	CAPA-02	UNIANDES	Este estudio	Colombia	Amazonia	Tm	1	Moist	-1.07	-69.5	0.71	514	28.6	25.6	3448	24	1811	1637	1637	233.5	285.1	1
Caparu Terr	17	Caparú 3	CAPA-03	UNIANDES	Este estudio	Colombia	Amazonia	Tm	1	Moist	-1.07	-69.5	0.64	634	30.3	25.6	3448	24	1811	1637	1637	250.3	305.7	1
CHIR 2	18	Chribiquete 2	CHIR-01	Puerto Rastrojo	Este estudio	Colombia	Amazonia	Tm	1	Moist	0.21	-72.6	0.67	799	27.67	26.6	2784	34	1155	1629	1543	267.2	317.6	1
CHIR 3	19	Chribiquete 3	CHIR-02	Puerto Rastrojo	Este estudio	Colombia	Amazonia	Tm	1	Moist	0.21	-72.6	0.65	808	35.04	26.7	2783	34	1154	1629	1543	351.8	425.6	1
CHIR 4	20	Chribiquete 4	CHIR-03	Puerto Rastrojo	Este estudio	Colombia	Amazonia	Tm	1	Moist	0.22	-72.6	0.63	801	38.53	26.3	2803	35	1188	1615	1531	386.8	463.2	1
CHIR 5	21	Chribiquete 5	CHIR-04	Puerto Rastrojo	Este estudio	Colombia	Amazonia	Tm	1	Moist	0.22	-72.5	0.63	864	35.13	26.7	2785	34	1153	1632	1548	338.6	395.8	1
CHIR 6	22	Chribiquete 6	CHIR-05	Puerto Rastrojo	Este estudio	Colombia	Amazonia	Tm	1	Moist	0.21	-72.6	0.63	707	17.42	26.6	2787	34	1158	1629	1544	151.3	163.9	1
LETICIA	23	Leticia	LETI-01	UNALET	Palacios 2001	Colombia	Amazonia	Tm	1	Moist	-4.09	-69.9	0.61	817	34.4	25.9	2851	23	1201	1650	1643	302.7	278.6	3
STEV1_T.FIRME	34	Macarena 1	STEV-01	UNIANDES	Este estudio	Colombia	Amazonia	Tm	1	Moist	2.62	-74	0.6	627	31.5	26.3	3033	39	1290	1743	1639	305	369.3	1
STEV2_INUNDABLE PER	35	Macarena 2	STEV-02	UNIANDES	Este estudio	Colombia	Amazonia	Tm	1	Moist	2.62	-74	0.57	415	30.47	26.3	3033	39	1290	1743	1639	294.2	344.1	1
STEV3_T.FIRME	36	Macarena 3	STEV-03	UNIANDES	Este estudio	Colombia	Amazonia	Tm	1	Moist	2.62	-74	0.55	736	20.55	26.3	3033	39	1290	1743	1639	175.3	175.7	1
STEV4_T.FIRME	37	Macarena 4	STEV-04	UNIANDES	Este estudio	Colombia	Amazonia	Tm	1	Moist	2.61	-74	0.61	628	26.44	26.3	3033	39	1290	1743	1639	253	285.5	1
STEV6_T.FIRME	38	Macarena 5	STEV-05	UNIANDES	Este estudio	Colombia	Amazonia	Tm	1	Moist	2.61	-74	0.59	567	24.53	26	3078	39	1341	1737	1635	223.7	244	1
PAYA_PST_bmMI	24	Paya Pst 1	PAYA-01	ColTree - Rainfor	Este estudio	Colombia	Amazonia	Tm	1	Moist	0.05	-75.1	0.6	590	23.91	25.8	2724	31	1098	1626	1575	230.5	266.5	1
PAYA_PST_bmPI	25	Paya Pst 2	PAYA-02	ColTree - Rainfor	Este estudio	Colombia	Amazonia	Tm	1	Moist	0.05	-75.1	0.59	692	27.32	25.8	2724	31	1098	1626	1575	259.7	302.5	1
PAYA_VARZEA_18anos	26	Paya Var 1	PAYA-03	ColTree - Rainfor	Este estudio	Colombia	Amazonia	Tm	1	Moist	0.05	-75.1	0.56	392	15.52	25.8	2724	31	1098	1626	1575	118.3	129.2	1
PAYA_VARZEA_bm	27	Paya Var 2	PAYA-04	ColTree - Rainfor	Este estudio	Colombia	Amazonia	Tm	1	Moist	0.05	-75.1	0.6	611	24.47	25.8	2724	31	1098	1626	1575	229.6	249.5	1
Peña Roja1	28	Peña Roja 1	PEÑA-01	ColTree - Rainfor	Este estudio	Colombia	Amazonia	Tm	0.9	Moist	-0.65	-72	0.62	728	30.72	26.5	2932	26	1320	1612	1590	311.9	377.2	1
Peña Roja2	29	Peña Roja 2	PEÑA-02	ColTree - Rainfor	Este estudio	Colombia	Amazonia	Tm	0.9	Moist	-0.65	-72	0.62	774	30.08	26.5	2932	26	1320	1612	1590	296.4	351.1	1
Peña Roja3	30	Peña Roja 3	PEÑA-03	ColTree - Rainfor	Este estudio	Colombia	Amazonia	Tm	0.9	Moist	-0.65	-72	0.61	851	28.43	26.5	2932	26	1320	1612	1590	266.9	300.2	1
Peña Roja4	31	Peña Roja 4	PEÑA-04	ColTree - Rainfor	Este estudio	Colombia	Amazonia	Tm	0.9	Moist	-0.65	-72	0.61	816	29.9	26.5	2932	26	1320	1612	1590	291	337.6	1
RION San Carlos de Rio Negro, MAB site, Tall Caatinga, plot A	32	SCR, MAB site, Tall Caatinga, plot A	SCR-04	RAINFOR	Mitchard et al. 2014	Venezuela	Amazonia	Tm	1	Moist	1.9	-67	0.67	824	30.73	26	3268	25	1553	1715	1715	290.5	329.1	2
RION San Carlos de Rio Negro, MAB site, Yevaro, plot B	33	SCR, MAB site, Yevaro, plot B	SCR-05	RAINFOR	Mitchard et al. 2014	Venezuela	Amazonia	Tm	1	Moist	1.9	-67	0.71	691	29.16	26	3268	25	1553	1715	1715	327.2	374.3	2
Sucusari A	39	Sucusari A	SUC-01	RAINFOR	Mitchard et al. 2014	Peru	Amazonia	Tm	1	Moist	-3.3	-72.9	0.59	607	28.4	26.3	2827	17	1136	1691	1691	277.2	312.8	2
Sucusari B	40	Sucusari B	SUC-02	RAINFOR	Mitchard et al. 2014	Peru	Amazonia	Tm	1	Moist	-3.3	-72.9	0.61	600	28.18	26.3	2827	17	1136	1691	1691	280.8	317.2	2
Sucusari C	41	Sucusari C	SUC-03	RAINFOR	Mitchard et al. 2014	Peru	Amazonia	Tm	1	Moist	-3.3	-72.9	0.71	571	26.32	26.3	2827	17	1136	1691	1691	296.2	336	2
Sucusari D	42	Sucusari D	SUC-04	RAINFOR	Mitchard et al. 2014	Peru	Amazonia	Tm	1	Moist	-3.3	-72.9	0.62	607	28.7	26.3	2827	17	1136	1691	1691	292.4	331.4	2
Sucusari E	43	Sucusari E	SUC-05	RAINFOR	Mitchard et al. 2014	Peru	Amazonia	Tm	1	Moist	-3.3	-72.9	0.61	564	27.74	26.3	2827	17	1136	1691	1691	281.2	317.7	2
Tiputini 01	44	Tiputini 01	TIP-01	RAINFOR	Mitchard et al. 2014	Ecuador	Amazonia	Tm	1	Moist	-0.7	-76.4	0.57	553	27.69	25.3	3008	18	1354	1654	1654	265	297.9	2
Tiputini 2	45	Tiputini 2	TIP-02	RAINFOR	Mitchard et al. 2014	Ecuador	Amazonia	Tm	0.8	Moist	-0.6	-76.1	0.59	544	21.57	25.3	3008	18	1354	1654	1654	198.9	218.4	2
Tiputini 3	46	Tiputini 3	TIP-03	RAINFOR	Mitchard et al. 2014	Ecuador	Amazonia	Tm	1	Moist	-0.6	-76.2	0.61	468	24.5	25.3	3008	18	1354	1654	1654	262.9	295.3	2
Yanamono A	47	Yanamono A	YAN-01	RAINFOR	Mitchard et al. 2014	Peru	Amazonia	Tm	1	Moist	-3.4	-72.8	0.56	600	29.58	26.2	2816	20	1126	1690	1689	277.2	312.8	2
Yanamono B	48	Yanamono B	YAN-02	RAINFOR	Mitchard et al. 2014	Peru	Amazonia	Tm	1	Moist	-3.4	-72.8	0.58	600	29.49	26.2	2816	20	1126	1690	1689	288.1	326.1	2
ZAF_AL	49	ZAF_AL	ZAR-04	RAINFOR	Mitchard et al. 2014	Colombia	Amazonia	Tm	1	Moist	-4	-69.8	0.67	627	25.89	25.8	2795	24	1145	1650	1642	269.7	303.6	2
ZAF_RE	50	ZAF_RE	ZAR-02	RAINFOR	Mitchard et al. 2014	Colombia	Amazonia	Tm	1	Moist	-4	-69.8	0.63	626	19.45	25.8	2795	24	1145	1650	1650	169.6	183.8	2
ZAF_TF	51	ZAF_TF	ZAR-03	RAINFOR	Mitchard et al. 2014	Colombia	Amazonia	Tm	1	Moist	-4	-69.8	0.66	677	22	25.8	2795	24	1145	1650	1650	205.9	226.7	2
ZAF_VA	52	ZAF_VA	ZAR-01	RAINFOR	Mitchard et al. 2014	Colombia	Amazonia	Tm	1	Moist	-4.01	-69.8	0.72	869	16.87	25.8	2798	24	1147	1651	1650	142.9	152.7	2
BETULIA_1	53	Betulia 1	BETU-01	ColTree - Rainfor	Este estudio	Colombia	Andes	LMw	1	Wet	6.91	-73.3	0.57	936	23.38	16.1	1705	34	420	1285	1211	177.4	156.1	1
BETULIA_2	54	Betulia 2	BETU-02	ColTree - Rainfor	Este estudio	Colombia	Andes	LMw	1	Wet	6.91	-73.3	0.57	892	22.35	16.1	1705	34	420	1285	1211	168.9	151.1	1
CACHALU	55	Cachalú	CACH-01	UDFJC	Avila et al. 2010	Colombia	Andes	LMw	1	Wet	6.07	-73.1	0.59	453	13.8	17.5	2511	45	1053	1458	1418	97.4	98.5	3
COMBEIMA	56	Combeima	COMB-01	ColTree - Rainfor	Este estudio	Colombia	Andes	LMw	1	Wet	4.58	-75.3	0.54	691	29.53	13.7	1860	35	716	1144	1125	271.5	206.5	1
CUCUTILLA	57	Cucutilla 1	CUCU-01	ColTree - Rainfor	Este estudio	Colombia	Andes	LMw	1	Wet	7.43	-72.8	0.56	659	31.54	13.2	954	45	-183	1137	814	290.1	223.1	1
CUCUTILLA_PM	58	Cucutilla 2	CUCU-02	ColTree - Rainfor	Este estudio	Colombia	Andes	PMm	1	Wet	7.53	-72.7	0.58	748	21.91	16.8	1394	44	91	1303	1179	174.8	154.3	1
EL DIVISO	59	Diviso	DIVI-01	ColTree - Rainfor	Este estudio	Colombia	Andes	LMw	1	Wet	7.11	-73	0.59	836	24.19	14.9	1243	41	15	1228	1016	198.3	168.5	1
FARALLONES_E	61	Farallones E	FARA-01	ColTree - Rainfor	Este estudio	Colombia	Andes	LMw	1	Wet	5.74	-76	0.58	927	39.53	18.1	2775	29	1490	1285	1285	341.6	298.8	1
FARALLONES_U	62	Farallones U	FARA-02	ColTree - Rainfor	Este estudio	Colombia	Andes	LMw	1	Wet	5.74	-76	0.56	808	40.46	18.1	2775	29	1490	1285	1285	375.9	298	1
FLORENCIA	63	Florencia	FLOR-01	ColTree - Rainfor	Este estudio	Colombia	Andes	PMm	1	Wet	5.45	-75	0.56	962	27.03	17.6	3025	31	1787	1238	1238	198.6	175	1
GONZALES	64	Gonzales	GONZ-01	ColTree - Rainfor	Este estudio	Colombia	Andes	PMm	1	Wet	8.26	-73.4	0.6	515	25.21	18.4	1342	57	-68	1410	1094	256.6	214.3	1
KAR_A	65	Karagabi A	KARA-01	JBMED	Molina & Serna 1998	Colombia	Andes	LMw	1	Wet	5.19	-76	0.54	542	26.4	15.2	2971	24	1848	1123	1123	202.9	190.9	3
KAR_B	66	Karagabi B	KARA-01	JBMED	Molina & Serna 1998	Colombia	Andes	LMw	1	Wet	5.19	-76	0.54	663	31.3	15.2	2971	24	1848	1123	1123	257.6	228	3
LA_PLANADA_1	67	La Planada 1	PLA-01	IAVH	Este estudio	Colombia	Andes	PMm	1	Wet	1.15	-77.9	0.58	630	24.3	17.8	1679	42	283	1396	1245	196.1	168.5	1
LA_PLANADA_10	68	La Planada 10	PLA-02	IAVH	Este estudio	Colombia	Andes	PMm	1	Wet	1.15	-77.9	0.55	537	28.16	17.8	1679	42	283	1396	1245	237	199	1
LA_PLANADA_11	69	La Planada 11	PLA-03	IAVH	Este estudio	Colombia	Andes	PMm	1	Wet	1.15	-77.9	0.56	548	22.89	17.8	1679	42	283	1396	1245	181.9	155.7	1
LA_PLANADA_12	70	La Planada 12	PLA-04	IAVH	Este estudio	Colombia	Andes	PMm	1	Wet	1.15	-77.9	0.56	611	31.15	17.8	1679	42	283	1396	1245	269.1	229.2	1
LA_PLANADA_13	71	La Planada 13	PLA-05	IAVH	Este estudio	Colombia	Andes	PMm	1	Wet	1.15	-77.9	0.57	603	22.87	17.8	1679	42	283	1396	1245	177.8	154.2	1
LA_PLANADA_14	72	La Planada 14	PLA-06	IAVH	Este estudio	Colombia	Andes	PMm	1	Wet	1.15	-77.9	0.56	625	23.37	17.8	1679	42	283	1396	1245	174.6	152.7	1
LA_PLANADA_15	73	La Planada 15	PLA-07	IAVH	Este estudio	Colombia	Andes	PMm	1	Wet	1.15	-77.9	0.56	617	24.32	17.8	1679	42	283	1396	1245	189.4	162.4	1
LA_PLANADA_16	74	La Planada 16	PLA-08	IAVH	Este estudio	Colombia	Andes	PMm	1	Wet	1.15	-77.9	0.57	625	26.23	17.8	1679	42	283	1396	1245	225.8	191.7	1
LA_PLANADA_17	75	La Planada 17	PLA-09	IAVH	Este estudio	Colombia	Andes	PMm	1	Wet	1.15	-77.9	0.56	593	21.26	17.8	1679	42	283	1396	1245	167.3	144.3	1
LA_PLANADA_18	76	La Planada 18	PLA-010	IAVH	Este estudio	Colombia	Andes	PMm	1	Wet	1.15	-77.9	0.57	580	23.87	17.8	1679	42	283	1396	1245	194.5	167.2	1
LA_PLANADA_19	77	La Planada 19	PLA-011	IAVH	Este estudio	Colombia	Andes	PMm	1	Wet	1.15	-77.9	0.56	567	23.8	17.8	1679	42	283	1396	1245	188.2	161.3	1
LA_PLANADA_2	78	La Planada 2	PLA-012	IAVH	Este estudio	Colombia	Andes	PMm	1	Wet	1.15	-77.9	0.56	613	25.59	17.8	1679	42	283	1396	1245	209.8	179.1	1
LA_PLANADA_20	79	La Planada 20	PLA-013	IAVH	Este estudio	Colombia	Andes	PMm	1	Wet	1.15	-77.9	0.57	587	23.79	17.8	1679	42	283	1396	1245	193.4	165.6	1
LA_PLANADA_21	80	La Planada 21	PLA-014	IAVH	Este estudio	Colombia	Andes	PMm	1	Wet	1.15	-77.9	0.57	632	24.89	17.8	1679	42	283	1396	1245	198.9	170.6	1
LA_PLANADA_22	81	La Planada 22	PLA-015	IAVH	Este estudio	Colombia	Andes	PMm	1	Wet	1.15	-77.9	0.56	595	24.38	17.8	1679	42	283	1396	1245	194.6	167.4	1
LA_PLANADA_23	82	La Planada 23	PLA-016	IAVH	Este estudio	Colombia	Andes	PMm	1	Wet	1.15	-77.9	0.57	617	21.29	17.8	1679	42	283	1396	1245	155.7	136.8	1
LA_PLANADA_24	83	La Planada 24	PLA-017	IAVH	Este estudio	Colombia	Andes	PMm	1	Wet	1.15	-77.9	0.57	647	24.44	17.8	1679	42	283	1396	1245	192.4	166	1
LA_PLANADA_25	84	La Planada 25	PLA-018	IAVH	Este estudio	Colombia	Andes	PMm	1	Wet	1.15	-77.9	0.56	670	25.08	17.8	1679	42	283	1396	1245	197.1	171.3	1
LA_PLANADA_3	85	La Planada 3	PLA-019	IAVH	Este estudio	Colombia	Andes	PMm	1	Wet	1.15	-77.9	0.57	627	25.01	17.8	1679	42	283	1396	1245	195.3	168.1	1
LA_PLANADA_4	86	La Planada 4	PLA-020	IAVH	Este estudio	Colombia	Andes	PMm	1	Wet	1.15	-77.9	0.57	638	26.43	17.8	1679	42	283	1396	1245	225.3	191	1
LA_PLANADA_5	87	La Planada 5	PLA-021	IAVH	Este estudio	Colombia	Andes	PMm	1	Wet	1.15	-77.9	0.56	607	25.66	17.8	1679	42	283	1396	1245	202.3	173.2	1
LA_PLANADA_6	88	La Planada 6	PLA-022	IAVH	Este estudio	Colombia	Andes	PMm	1	Wet	1.15	-77.9	0.57	587	23.76	17.8	1679	42	283	1396	1245	191.9	164.4	1
LA_PLANADA_7	89	La Planada 7	PLA-023	IAVH	Este estudio	Colombia	Andes	PMm	1	Wet	1.15	-77.9	0.57	647	29.13	17.8	1679	42	283	1396	1245	263.4	222.5	1
LA_PLANADA_8	90	La Planada 8	PLA-024	IAVH	Este estudio	Colombia	Andes	PMm	1	Wet	1.15	-77.9	0.57	642	23.43	17.8	1679	42	283	1396	1245	181.9	157.6	1
LA_PLANADA_9	91	La Planada 9	PLA-025	IAVH	Este estudio	Colombia	Andes	PMm	1	Wet	1.15	-77.9	0.57	608	25.23	17.8	1679	42	283	1396	1245	203.9	174.3	1
MANIZALES	92	Manizales	MANI-01	ColTree - Rainfor	Este estudio	Colombia	Andes	LMw	1	Wet	5.02	-75.3	0.57	713	19.97	12.1	2098	38	1029	1069	1065	153	123.5	1
MONTEVIVO	93	Montevivo	MONT-01	ColTree - Rainfor	Este estudio	Colombia	Andes	LMw	1	Wet	6.28	-75.5	0.54	954	15.55	15.6	1786	37	516	1270	1191	103.5	77.5	1
MORASURCO1_0,25ha	94	Morasurco 1	MORA-01	ColTree - Rainfor	Este estudio	Colombia	Andes	LMw	0.25	Wet	1.26	-77.2	0.61	1388	45.66	12	1362	29	295	1067	1030	365.6	332.1	1
MORASURCO2_0,25ha	95	Morasurco 2	MORA-02	ColTree - Rainfor	Este estudio	Colombia	Andes	LMw	0.25	Wet	1.26	-77.2	0.54	612	36.8	12	1362	29	295	1067	1030	356.8	254.7	1
MORASURCO3_0,25ha	96	Morasurco 3	MORA-03	ColTree - Rainfor	Este estudio	Colombia	Andes	LMw	0.25	Wet	1.26	-77.2	0.6	1308	46.77	12	1362	29	295	1067	1030	377.1	328.3	1
MORASURCO4_0,25ha	97	Morasurco 4	MORA-04	ColTree - Rainfor	Este estudio	Colombia	Andes	LMw	0.25	Wet	1.26	-77.2	0.61	768	35.72	12	1362	29	295	1067	1030	305.6	300.9	1
MUNCHIQUE1	98	Munchique 1	MUNC-01	UNICAUCA	Gomez 2008	Colombia	Andes	PMm	0.5	Wet	2.73	-76.9	0.58	742	25.3	19	2971	36	1466	1505	1474	213.1	186.9	3
MUNCHIQUE2	99	Munchique 2	MUNC-02	UNICAUCA	Gomez 2008	Colombia	Andes	PMm	0.5	Wet	2.75	-76.9	0.59	640	41.9	17.3	3278	39	1837	1441	1422	346	347.5	3
ORQUIDEAS3	100	Orquídeas 3	ORQU-03	JBMED	Este estudio	Colombia	Andes	PMm	1	Wet	6.51	-76.2	0.55	497	16.29	21.2	2757	31	1211	1546	1505	110.5	98.2	1
PARQU_E	101	Orquídeas E	ORQU-01	JBMED	Este estudio	Colombia	Andes	PMm	1	Wet	6.51	-76.2	0.54	795	17.73	21.2	2757	31	1211	1546	1505	114.3	104	1
PARQU_W	102	Orquídeas W	ORQU-02	JBMED	Este estudio	Colombia	Andes	PMm	1	Wet	6.51	-76.2	0.55	595	24.76	21.2	2757	31	1211	1546	1505	201.1	171.4	1
PUTUMA_Frio	103	Putumayo 1	PUTU-01	ColTree - Rainfor	Este estudio	Colombia	Andes	LMw	1	Wet	0.98	-76.9	0.58	873	32.12	13.7	2191	36	993	1198	1194	273.3	221.4	1
PUTUMA_Med	104	Putumayo 2	PUTU-02	ColTree - Rainfor	Este estudio	Colombia	Andes	PMm	1	Wet	0.95	-76.8	0.57	714	37.35	18.1	2298	26	940	1358	1334	325.8	274.6	1
EL_RASGON	60	Rasgon	RASG-01	ColTree - Rainfor	Este estudio	Colombia	Andes	LMw	1	Wet	7.04	-73	0.55	770	29.47	14.3	1305	44	102	1203	1031	254.6	194.8	1
RIO_BLANCO	105	Rio Blanco	RIO_-01	ColTree - Rainfor	Este estudio	Colombia	Andes	LMw	1	Wet	5.04	-75.4	0.55	539	18.51	15.4	1909	35	702	1207	1176	152	120.2	1
ROBLEDAL_LG	106	Rionegro	ROBL-01	ColTree - Rainfor	Este estudio	Colombia	Andes	LMw	1	Wet	6.16	-75.5	0.64	633	23.73	15.1	1969	35	754	1215	1175	191.2	194	1
SALENTO	107	Salento	SALN-01	ColTree - Rainfor	Este estudio	Colombia	Andes	LMw	1	Wet	4.64	-75.4	0.59	710	23.31	13	1872	36	725	1147	1127	187	165.4	1
SAN_SEBASTIAN	108	San Sebastian	SANS-01	ColTree - Rainfor	Este estudio	Colombia	Andes	LMw	1	Wet	6.11	-75.5	0.52	998	16.62	14.6	2076	34	897	1179	1155	112.8	79.3	1
Tatama E	109	Tatama E	TATA-01	INCIVA	Este estudio	Colombia	Andes	LMw	1	Wet	5.14	-76	0.53	670	23.43	15	2782	25	1625	1157	1157	202.9	143.6	1
Tatama U	110	Tatama U	TATA-02	INCIVA	Este estudio	Colombia	Andes	LMw	1	Wet	5.14	-76	0.54	619	24.19	15	2782	25	1625	1157	1157	212.8	156.1	1
UCUMARI	111	Ucumarí	UCUM-01	ColTree - Rainfor	Este estudio	Colombia	Andes	LMw	1	Wet	4.71	-75.5	0.58	595	21.07	13.1	1932	37	779	1153	1137	175	151.1	1
URRAO_LM	112	Urrao Lm	URRA-01	Corpouraba	Este estudio	Colombia	Andes	LMw	1	Wet	6.38	-76	0.56	1003	31.18	13.4	2483	33	1271	1212	1206	250.9	207.4	1
URRAO_ZA	113	Urrao Za	URRA-02	Corpouraba	Este estudio	Colombia	Andes	LMw	1	Wet	6.19	-76.2	0.57	887	25.2	14.6	2598	31	1407	1191	1191	197.1	156.6	1
VETAS_MA	114	Vetas Ma	VETA-01	ColTree - Rainfor	Este estudio	Colombia	Andes	Mw	1	Wet	7.18	-72.7	0.62	366	24.67	12.2	966	46	-154	1120	820	123.7	233.1	1
VETAS_PA	115	Vetas Pa	VETA-02	ColTree - Rainfor	Este estudio	Colombia	Andes	Mw	1	Wet	7.19	-72.7	0.63	173	4.31	8.8	1051	49	90	961	811	18.7	27.4	1
Becerril1	116	Becerril 1	BECE-01	ColTree - Rainfor	Este estudio	Colombia	Caribbbean	Td	1	Dry	9.74	-73.6	0.63	333	14.76	28.1	1299	54	-555	1854	1098	61	80.5	1
Becerril2	117	Becerril 2	BECE-02	ColTree - Rainfor	Este estudio	Colombia	Caribbbean	Td	1	Dry	9.69	-73.4	0.56	205	6.48	28	1470	55	-381	1851	1230	33.9	40.8	1
Besotes	118	Besotes	BESO-01	ColTree - Rainfor	Este estudio	Colombia	Caribbbean	Td	1	Dry	10.52	-73.2	0.57	308	17.86	25.5	1496	59	-275	1771	1256	68.6	96.2	1
EL CEIBAL	119	Ceibal 1	CEIB-01	ColTree - Rainfor	Este estudio	Colombia	Caribbbean	Td	1	Dry	10.67	-75.2	0.59	356	15.52	27.6	1012	86	-528	1540	859	67	86.8	1
El Ceibal2	120	Ceibal 2	CEIB-02	ColTree - Rainfor	Este estudio	Colombia	Caribbbean	Td	1	Dry	10.67	-75.2	0.57	443	27.05	27.7	1007	87	-543	1550	850	107.1	158.4	1
El Copey	121	Copey	COPE-01	ColTree - Rainfor	Este estudio	Colombia	Caribbbean	Td	1	Dry	10.16	-73.9	0.51	294	16.85	26.8	1305	54	-550	1855	1102	48.4	84.4	1
Isla Rosario	122	Isla Rosario	ISLA-01	ColTree - Rainfor	Este estudio	Colombia	Caribbbean	Td	1	Dry	10.16	-75.7	0.65	579	21.83	27.6	1012	86	-528	1540	850	109.7	131.2	1
Rkalashe	131	Kalashe	KALA-01	ColTree - Rainfor	Este estudio	Colombia	Caribbbean	Td	1	Dry	11.25	-74	0.55	380	23.35	25.6	1670	75	11	1659	1138	88.6	131.4	1
LA_LOMA	123	La Loma	LOM-01	ColTree - Rainfor	Este estudio	Colombia	Caribbbean	Td	1	Dry	9.57	-73.6	0.6	61	4.08	28	1494	54	-337	1831	1231	17.6	23.5	1
Maicao 1	124	Maicao 1	MAIC-01	ColTree - Rainfor	Este estudio	Colombia	Caribbbean	Td	0.25	Dry	11.49	-72.1	0.69	304	5.64	28.6	551	100	-1110	1661	465	37.8	39.3	1
Maicao 2	125	Maicao 2	MAIC-02	ColTree - Rainfor	Este estudio	Colombia	Caribbbean	Td	0.25	Dry	11.49	-72.1	0.74	224	4.34	28.6	551	100	-1110	1661	465	30.7	32	1
Manaure 1	126	Manaure 1	MANA-01	ColTree - Rainfor	Este estudio	Colombia	Caribbbean	Td	0.25	Dry	11.77	-72.3	0.59	88	1.64	28.8	386	94	-1313	1699	323	8.9	9.4	1
Manaure 2	127	Manaure 2	MANA-02	ColTree - Rainfor	Este estudio	Colombia	Caribbbean	Td	0.25	Dry	11.77	-72.3	0.51	96	1.91	28.8	386	94	-1313	1699	323	7.6	8.3	1
MOMPOX	128	Mompox	MOMP-01	ColTree - Rainfor	Este estudio	Colombia	Caribbbean	Td	0.25	Dry	9.26	-74.3	0.59	279	11.4	27.6	1586	62	-223	1809	1253	76.7	86.7	1
PELAYA	129	Pelaya	PELA-01	ColTree - Rainfor	Este estudio	Colombia	Caribbbean	Td	0.25	Dry	8.68	-73.7	0.63	240	10.4	28.5	1595	65	-210	1805	1245	66	77.6	1
PLIBERTADOR_0,6ha	130	Puerto Libertador	PLIB-01	ColTree - Rainfor	Este estudio	Colombia	Caribbbean	Tm	0.6	Moist	7.94	-75.5	0.55	543	21.47	27.5	2204	59	446	1758	1410	191.9	199.9	1
SANGUARE	132	Sanguare	SANG-01	ColTree - Rainfor	Este estudio	Colombia	Caribbbean	Td	1	Dry	9.72	-75.6	0.48	306	28.94	27.5	1218	68	-445	1663	1029	92.1	142.3	1
TIERRA ALTA	133	Tierra Alta	TIER-01	ColTree - Rainfor	Este estudio	Colombia	Caribbbean	Tm	1	Moist	7.94	-75.5	0.54	582	21.04	27.5	2204	59	446	1758	1410	183	188.3	1
TURBO_MARC	134	Turbo	TURB-01	ColTree - Rainfor	Este estudio	Colombia	Caribbbean	Tm	1	Moist	8.02	-76.7	0.47	853	18.06	26.5	2474	33	953	1521	1452	134.9	123.9	1
Amargal1	135	Amargal 1	AMA-01	ColTree - Rainfor	Este estudio	Colombia	Choco	Tw	1	Wet	5.58	-77.5	0.52	442	26.54	25.5	5977	25	4433	1544	1544	257.5	198.9	1
Amargal2	136	Amargal 2	AMA-02	ColTree - Rainfor	Este estudio	Colombia	Choco	Tw	1	Wet	5.58	-77.5	0.54	419	22.77	25.5	5977	25	4436	1541	1541	224.4	177.5	1
Amargal3	137	Amargal 3	AMA-03	ColTree - Rainfor	Este estudio	Colombia	Choco	Tw	1	Wet	5.58	-77.5	0.55	407	20.99	25.5	5977	25	4436	1541	1541	203.4	164	1
Amargal4	138	Amargal 4	AMA-04	ColTree - Rainfor	Este estudio	Colombia	Choco	Tw	1	Wet	5.58	-77.5	0.55	407	21.65	25.5	5977	25	4436	1541	1541	208.8	165.5	1
Amargal5	139	Amargal 5	AMA-05	ColTree - Rainfor	Este estudio	Colombia	Choco	Tw	1	Wet	5.58	-77.5	0.55	467	20.55	25.5	5977	25	4436	1541	1541	185.3	149	1
Amargal6	140	Amargal 6	AMA-06	ColTree - Rainfor	Este estudio	Colombia	Choco	Tw	1	Wet	5.58	-77.5	0.54	514	25.48	25.5	5977	25	4436	1541	1541	237.3	193	1
Anchicaya1	141	Anchicaya1	ANCH-01	ColTree - Rainfor	Este estudio	Colombia	Choco	Tw	1	Wet	3.6	-76.8	0.54	580	23.01	25.4	3156	30	1529	1627	1617	204.2	162.8	1
Anchicaya2	142	Anchicaya2	ANCH-02	ColTree - Rainfor	Este estudio	Colombia	Choco	Tw	1	Wet	3.6	-76.8	0.55	559	23.64	24.7	2126	31	493	1633	1513	213.1	174.3	1
ASTAL1	143	Astal 1	ASTA-01	ColTree - Rainfor	Este estudio	Colombia	Choco	Tw	1	Wet	4.12	-77.4	0.58	834	22.47	25.7	7190	30	5796	1394	1394	172.8	150.5	1
BSOLa	151	Bahia Solano A	BSOL-01	ColTree - Rainfor	Este estudio	Colombia	Choco	Tw	0.5	Wet	6.26847	-77.38	0.6	596	25	26.2	5248	33	3649	1599	1599	221.4	203.4	1
BSOLb	152	Bahia Solano B	BSOL-02	ColTree - Rainfor	Este estudio	Colombia	Choco	Tw	0.5	Wet	6.26737	-77.3791	0.61	546	24.7	26.2	5248	33	3649	1599	1599	214.7	230	1
BSOLc	153	Bahia Solano C	BSOL-03	ColTree - Rainfor	Este estudio	Colombia	Choco	Tw	0.5	Wet	6.26654	-77.3787	0.56	436	23.8	26.1	5570	28	3950	1620	1620	188.8	201.2	1
CALIMA_FABER	154	Bajo Calima F	CALI-01	ColTree - Rainfor	Este estudio	Colombia	Choco	Tw	1	Wet	3.98	-76.9	0.59	675	25.12	26.2	6713	24	5213	1500	1500	226.5	195.7	1
CALIMA_MELO	155	Bajo Calima M	CALI-02	ColTree - Rainfor	Este estudio	Colombia	Choco	Tw	1	Wet	3.98	-76.9	0.61	567	15.99	26.2	6713	24	5213	1500	1500	126	110.8	1
BAJOSJ_JBMED	144	Bajo San Juan CT	BAJO-01	ColTree - Rainfor	Este estudio	Colombia	Choco	Tw	1	Wet	4.04	-76.9	0.6	774	23.19	26.1	7097	24	5621	1476	1476	186.2	162.2	1
BC_High_plateau	145	Barro Colorado High_plateau	BC_H-01	CTFS	Chave et al. 2003	Panama	Choco	Tm	1	Moist	9.12	-79.8	0.53	422	31.7	26.4	2474	57	1058	1416	1242	245.3	274.1	2
BC_Low_plateau	146	Barro Colorado Low_plateau	BC_L-02	CTFS	Chave et al. 2003	Panama	Choco	Tm	1	Moist	9.12	-79.8	0.53	422	30	26.4	2474	57	1058	1416	1242	239.6	267.2	2
BC_Mixed	147	Barro Colorado Mixed	BC_M-03	CTFS	Chave et al. 2003	Panama	Choco	Tm	1	Moist	9.12	-79.8	0.53	422	28.1	26.4	2474	57	1058	1416	1242	232.5	258.6	2
BC_Slope	148	Barro Colorado Slope	BC_S-04	CTFS	Chave et al. 2003	Panama	Choco	Tm	1	Moist	9.12	-79.8	0.53	422	34.9	26.4	2474	57	1058	1416	1242	270	304	2
BC_Stream	149	Barro Colorado Stream	BC_S-05	CTFS	Chave et al. 2003	Panama	Choco	Tm	1	Moist	9.12	-79.8	0.53	422	26.1	26.4	2474	57	1058	1416	1242	199.6	219.3	2
BC_Swamp	150	Barro Colorado Swamp	BC_S-06	CTFS	Chave et al. 2003	Panama	Choco	Tm	1	Moist	9.12	-79.8	0.53	422	33.2	26.4	2474	57	1058	1416	1242	267.5	301	2
CERTEGUI1	156	Certegui 1	CERT-01	ColTree - Rainfor	Este estudio	Colombia	Choco	Tw	1	Wet	5.26	-76.4	0.54	562	19.51	26.5	7790	17	6128	1662	1662	161.4	131.7	1
CERTEGUI2	157	Certegui 2	CERT-02	ColTree - Rainfor	Este estudio	Colombia	Choco	Tw	1	Wet	5.25	-76.4	0.54	592	21.39	26.5	7829	18	6172	1657	1657	179.9	141.1	1
CERTEGUI3	158	Certegui 3	CERT-03	ColTree - Rainfor	Este estudio	Colombia	Choco	Tw	1	Wet	5.24	-76.5	0.53	613	22.54	26.5	7883	18	6229	1654	1654	194.7	159.1	1
CUA	159	Cuangarial	CUA-01	UNALMED	Del Valle 200	Colombia	Choco	Tw	1	Wet	2.38	-78.3	0.52	556	32.1	25.9	3927	25	2557	1370	1370	250.9	232.4	3
Escalerete_E	160	Escalerete E	ESCA-01	INCIVA	Este estudio	Colombia	Choco	Tw	1	Wet	3.82	-76.8	0.56	506	21.92	25.6	4144	29	2566	1578	1578	204.5	167	1
GUA	161	Guandal	GUAN-01	UNALMED	Del Valle 200	Colombia	Choco	Tw	1	Wet	1.72	-78.5	0.52	650	17.9	25.8	3430	35	2115	1315	1315	142.5	114.6	3
SAJ_A	162	Sajal 1	SAJA-01	UNALMED	Del Valle 200	Colombia	Choco	Tw	1	Wet	1.72	-78.5	0.44	1147	33.8	25.8	3430	35	2115	1315	1315	328.9	192.9	3
SAJAL_JBMED_0,5ha	163	Sajal 2	SAJA-02	ColTree - Rainfor	Este estudio	Colombia	Choco	Tw	0.5	Wet	4.15	-77.3	0.36	455	18.85	25.7	7200	30	5806	1394	1394	267.9	156.6	1
SALERO_E	164	Salero E	SALE-01	UTCH	Garcia et al. 2002	Colombia	Choco	Tw	1	Wet	5.36	-76.6	0.63	709	28.14	26.8	7422	14	5762	1660	1660	256.9	231.1	1
SALERO_U	165	Salero U	SALE-02	UTCH	Garcia et al. 2002	Colombia	Choco	Tw	1	Wet	5.36	-76.6	0.62	638	24.27	26.8	7422	14	5762	1660	1660	218.6	194.1	1
TIGRE1_0.25ha	166	Tigre 1	TIGR-01	ColTree - Rainfor	Este estudio	Colombia	Choco	Tw	0.25	Wet	4.12	-77.3	0.53	472	18.64	25.7	7212	30	5814	1398	1398	155.4	122.9	1
TIGRE1_0.5HA	167	Tigre 2	TIGR-02	ColTree - Rainfor	Este estudio	Colombia	Choco	Tw	0.5	Wet	4.12	-77.3	0.55	422	19.91	25.7	7212	30	5814	1398	1398	170.9	139	1
TIGRE2_0.5 ha_GUAN	168	Tigre 3	TIGR-03	ColTree - Rainfor	Este estudio	Colombia	Choco	Tw	0.5	Wet	4.12	-77.3	0.54	556	34.94	25.7	7212	30	5814	1398	1398	345.5	283.9	1
TIGRE2_0.5 ha_MIXTO	169	Tigre 4	TIGR-04	ColTree - Rainfor	Este estudio	Colombia	Choco	Tw	0.5	Wet	4.12	-77.3	0.57	768	26.27	25.7	7212	30	5814	1398	1398	209.5	171	1
ALPUJARRA	175	Alpujarra	ALPU-01	ColTree - Rainfor	Este estudio	Colombia	Interandean valley (Dry)	Td	0.25	Dry	3.3	-74.9	0.55	312	4.74	23.4	1583	46	-57	1640	1224	21.8	23.2	1
1ANAKARKO	171	Anakarkos 1	ANAK-01	ColTree - Rainfor	Este estudio	Colombia	Interandean valley (Dry)	Td	0.25	Dry	3.48	-75.2	0.62	244	4.22	24.2	2012	49	367	1645	1424	22.8	24	1
2ANAKARKO	172	Anakarkos 2	ANAK-02	ColTree - Rainfor	Este estudio	Colombia	Interandean valley (Dry)	Td	0.25	Dry	3.48	-75.1	0.74	292	5.19	27.5	1494	57	-375	1869	1256	32.4	32.4	1
3ANAKARKO	173	Anakarkos 3	ANAK-03	ColTree - Rainfor	Este estudio	Colombia	Interandean valley (Dry)	Td	0.25	Dry	3.48	-75.1	0.59	516	17.73	27.1	1470	58	-373	1843	1243	79.5	97	1
ARMERO	176	Armero	ARME-01	ColTree - Rainfor	Este estudio	Colombia	Interandean valley (Dry)	Td	0.4	Dry	5	-74.9	0.6	389	11.3	25.8	1976	40	271	1705	1502	83.5	89.6	1
CAMPO SOLO	177	Campo Solo	CAMP-01	ColTree - Rainfor	Este estudio	Colombia	Interandean valley (Dry)	Td	0.25	Dry	3.75	-75.2	0.6	316	6.75	27.8	1667	49	-191	1858	1406	35	39.2	1
Chicamocha	178	Chicamocha	CHIC-01	ColTree - Rainfor	Este estudio	Colombia	Interandean valley (Dry)	Td	0.25	Dry	6.9	-73.1	0.6	165	10.6	26.5	731	75	-1016	1747	1261	61.3	75.6	1
COYAIMA	179	Coyaima	COYA-01	ColTree - Rainfor	Este estudio	Colombia	Interandean valley (Dry)	Td	0.25	Dry	3.7	-75.2	0.48	320	16.63	26.6	1789	49	-4	1793	1450	51.1	75.2	1
DOLORES	180	Dolores	DOLO-01	ColTree - Rainfor	Este estudio	Colombia	Interandean valley (Dry)	Td	0.25	Dry	3.63	-74.9	0.64	676	8.53	24.6	1988	49	345	1643	1418	51.3	50.3	1
ORTEGA	182	Ortega	ORTE-01	ColTree - Rainfor	Este estudio	Colombia	Interandean valley (Dry)	Td	0.25	Dry	3.78	-75.2	0.57	300	14.08	27.3	1780	47	-52	1832	1455	58.2	75.2	1
10PRADO	170	Prado 1	PRAD-01	ColTree - Rainfor	Este estudio	Colombia	Interandean valley (Dry)	Td	0.25	Dry	3.75	-74.9	0.49	104	10.99	27.8	1994	47	159	1835	1527	40.5	65.6	1
9PRADO	174	Prado 2	PRAD-02	ColTree - Rainfor	Este estudio	Colombia	Interandean valley (Dry)	Td	0.25	Dry	3.75	-74.9	0.59	84	4.29	27.8	1994	47	159	1835	1527	22.3	27.7	1
PURIFICACION	183	Purificacion	PURI-01	ColTree - Rainfor	Este estudio	Colombia	Interandean valley (Dry)	Td	0.25	Dry	3.81	-74.9	0.65	168	6.52	27.3	1850	44	32	1818	1492	40.7	48.3	1
San Cayetano	184	San Cayetano	SANC-01	ColTree - Rainfor	Este estudio	Colombia	Interandean valley (Dry)	Td	1	Dry	7.87	-72.6	0.6	250	8.51	26.9	1293	49	-497	1790	1021	47.2	54.9	1
SANTA_LUCIA	185	Santa Lucia	SANT-01	ColTree - Rainfor	Este estudio	Colombia	Interandean valley (Dry)	Td	0.25	Dry	3.78	-75.2	0.64	204	2.33	27.5	1703	48	-144	1847	1424	14.1	13.5	1
El Vinculo	181	Vinculo	VINC-01	INCIVA	Torres et al. 2005	Colombia	Interandean valley (Dry)	Td	1	Dry	3.84	-76.3	0.6	417	10.14	23.8	1065	32	-637	1702	899	49.9	58.3	1
CACHIMBEROS	186	Cachimberos	CACHI-01	ColTree - Rainfor	Este estudio	Colombia	Interandean valley (Moist)	Tm	0.25	Moist	6.36	-74.3	0.59	334	19.3	27.7	2496	42	724	1772	1625	134.8	157.9	1
CIMITARRA	187	Cimitarra	CIMI-01	ColTree - Rainfor	Este estudio	Colombia	Interandean valley (Moist)	Tm	1	Moist	6.37	-74.3	0.61	512	23.17	27.7	2526	41	759	1767	1632	212.8	231.3	1
PANT_MM	189	Magdalena medio P	PANT-01	ColTree - Rainfor	Este estudio	Colombia	Interandean valley (Moist)	Tm	1	Moist	6.45	-74.3	0.48	492	16.37	27.8	2510	43	734	1776	1611	134.4	130.5	1
MARIQUITA	188	Mariquita	MARI-01	ColTree - Rainfor	Este estudio	Colombia	Interandean valley (Moist)	Td	1	Moist	5.18	-74.9	0.49	465	28.13	26.1	2252	42	571	1681	1561	120.9	171.4	1
PORCE_ead	190	Porce CT	PORC-01	ColTree - Rainfor	Este estudio	Colombia	Interandean valley (Moist)	PMm	0.7	Moist	6.98	-75	0.58	1101	28.91	23.1	2923	44	1326	1597	1489	217.3	193.6	1
PUERTO NARE	191	Puerto Nare	PUER-01	ColTree - Rainfor	Este estudio	Colombia	Interandean valley (Moist)	Tm	1	Moist	6.12	-74.6	0.62	560	15.67	27.3	2426	46	660	1766	1620	134.4	140.6	1
RIO MANSO	192	Rio Manso	RIO-01	ColTree - Rainfor	Este estudio	Colombia	Interandean valley (Moist)	Tm	1	Moist	5.56	-74.7	0.59	482	22.56	27.6	2152	47	363	1789	1550	193.9	231.4	1
SABANA_TORRES	193	Sabana Torres	SABA-01	ColTree - Rainfor	Este estudio	Colombia	Interandean valley (Moist)	Tm	1	Moist	7.33	-73.5	0.58	860	18.4	27.7	2662	46	851	1811	1637	170.6	137.1	1
SAN_RAFAEL	194	San Rafael	SANR-01	ColTree - Rainfor	Este estudio	Colombia	Interandean valley (Moist)	PMm	1	Moist	6.28	-75	0.52	696	15.69	22.7	3147	38	1567	1580	1544	90	83.7	1
TENCHE	195	Tenche	TENC-01	JBMED	Robles 2001	Colombia	Interandean valley (Moist)	Tm	1	Moist	7.12	-75.1	0.61	683	19.3	20.6	3477	43	2028	1449	1410	156.5	142.9	3
Arauca1	196	Arauca 1	ARAU-01	ColTree - Rainfor	Este estudio	Colombia	Orinoquia	Td	0.25	Dry	6.88	-70.9	0.49	351	16.3	26.4	1927	66	232	1695	1287	118.5	103.4	1
Arauca2	197	Arauca 2	ARAU-02	ColTree - Rainfor	Este estudio	Colombia	Orinoquia	Td	0.25	Dry	6.67	-70.9	0.49	317	12.9	26.5	2019	65	327	1692	1298	85.4	77	1
Tomo grande 1	198	Tomo Grande 1	TOMO-01	UNIANDES	Este estudio	Colombia	Orinoquia	Tm	1	Moist	4.83	-70.2	0.54	439	21.86	27	2571	57	892	1679	1395	197.9	202.8	1
Tomo grande 2	199	Tomo Grande 2	TOMO-02	UNIANDES	Este estudio	Colombia	Orinoquia	Tm	1	Moist	4.83	-70.2	0.56	432	17.81	27	2574	57	897	1677	1393	163.6	174.3	1
Tomo grande 3	200	Tomo Grande 3	TOMO-03	UNIANDES	Este estudio	Colombia	Orinoquia	Tm	1	Moist	4.84	-70.2	0.54	471	15.37	27	2570	57	893	1677	1394	127.7	123.6	1

## Sheet: 2. HeaderDefinitions
order	Header	Definition 1	Definition 2	PlotID	Plot_Name	Codigo	Institution/Network	Source	Country	Region	Life zone	Area Plot	climate	X	Y	WD	NI	AB	AMT	AP	PV	WA	PET	AET	B1 Alv 2012	B2 Chave 2005	B1 Estimation
6	PlotID	Unique Identifier assiged to the Plot.
1	Plot Name	Field name assigned to the plot
2	Plot Code	Three letter and two number code assigned to each individual plot (XXX-00)
3	Institution/Network	Research Institution/Network that established and/or funds the monitoring of the plot.
4	Source	It indicates the papers from where we extracted some of the data. See list on sheet 4. References in PlotMetadat.
5	Country	Country where the plot is located
7	Region Name	The region where the plots are located.
8	Life zone	The life zones system of Holdridge et al. (1971), which describes forest types based on altitudinal ranges (0–1000, 1000–2000, 2000–2500, and 2500–3000 masl) according to their potential evapotranspiration.	Mw: Montane wet; LMw: Low montane wet; PMm: Premontane wet; Tm: Tropical moist; Tw: tropical wet; Td: Tropical dry.
9	Plot Area (ha)	Area of the plot (ha)
10	climate	Climatic categories according to Chave et al. (2005)
11	X	Latitude, decimal degrees
15	Y	Longitude, decimal degrees
16	WD	Mean wood specific gravity of all stems, with each stem's contribution weighted by its basal area (g cm-2)
17	BA	Basal area (m-2/ha)
18	NI	Stem number por ha.
19	AMT	Annual mean temperature (MAT; °C)
20	AP	Annual precipitation (AP; mm)
21	PV	within year precipitation variability (PV %; Variation coefficient of the monthly precipitation along the year
22	WA	Water availability (AP-PET)
23	PET	Potential evapotranspiration (mm)
24	AET	Actual Evapotranspiration (mm)
25	B1 Alv 2012	Biomass estimated with Alvarez et al. (2012) models, which we used for the analyses (Mg ha-1)
26	B2 Chave 2005	Biomass estimated with Chave et al. (2012) models.
27	B1 Estimation type	According to the methodology	(1) Alvarez et al. 2012. According Life zone; (2) AGB Alv 2012 = exp ( 0.316 + 0.924*ln(AGB Chave 2005)) (for Moist only); (3) AGB Alv 2012 = exp (1.048*ln(AB) + 0.299*ln(NI)

## Sheet: 3.Institutions&Networks
Institutions/Networks	Description
ColTree - Rainfor	ColTree (Forest Monitoring Network of Colombia) is a multi-institutional effort initiated in 2001, with the participation, among others of : Interconexión Eléctrica SA (ISA), Jardin Botanico de Medellin, Jardín Botánico del Pacifico, Universidad del Tolima, Universidad Tecnologica del Choco, Universidad Nacional de Medellín sede de Colombia, Universidad Nacional Abierta y a Distancia, Fundación C…
Corpouraba	Corporación Autonoma Regional del Urabá
CTFS	Center for Tropical Forest Science - Smithsonian
IAVH	Instituto de Investigaciones biológicas de Colombia
INCIVA	Instituto Vallecaucano de Investigaciones cientificas
JBMED	Jardín Botánico de Medellín
Puerto Rastrojo	Fundación Puerto Rastrojo
RAINFOR	Red Amazonica de Inventarios Forestales
UDFJC	Universidad Distrital Francisco Jose de Caldas
UNALET	Universidad Nacional de Colombia sede Leticia
UNALMED	Universidad Nacional de Colombida sede Medellín
UNICAUCA	Universidad del Cauca
UTCH	Universidad Tecnologica del Choco
UNIANDES	Universidad de los Andes.

## Sheet: 4.References_in Plot Metadata
Álvarez, E. (1993). Composición florística, diversidad, estructura y biomasa de un bosque inundable en la Amazonia Colombiana. Trabajo de grado. Magister en Biología. Area Ecología. Universidad de Antioquia, Medellín.
Ávila, F., Ángel, S. P., & López, C. (2010). Diversidad y estructura de un robledal en la Reserva Biológica Cachalú, Encino (Santander-Colombia). Colombia Forestal, 13(1), 87-116.
Chave, J., Andalo, C., Brown, S., Cairns, M.A., Chambers, J.Q., Eamus, D., Folster, H., Fromard, F., Higuchi, N., Kira, T., Lescure, J.P., Nelson, B.W., Ogawa, H., Puig, H., Riéra, B., Yamakura, T., 2005. Tree allometry and improved estimation of carbon stocks and balance in tropical forests. Oecologia 145, 87–99.
Chave, J., Condit, R., Lao, S., Caspersen, J. P., Foster, R. B., & Hubbell, S. P. (2003). Spatial and temporal variation of biomass in a tropical forest: results from a large census plot in Panama. Journal of Ecology, 91(2), 240-252.
del Valle, J. I. (2000). Consideraciones estructurales de los bosques de guandal del pacifico sur colombiano. Revista Facultad Nacional de Agronomía, 53(2), 1011-1042.
García, FJ, Palacios C, Ramos YA, Mena A, Arroyo JE, González M. 2002. Composición, estructura y etnobotánica de un bosque pluvial tropical (bp-T), en Salero, Chocó. Investi- gación Biodiversidad y Desarrollo. 17: 3-9.
Gómez, G. (2008). Estudio florístico de dos sitios localizados en el sector el cóndor del Parque Nacional Natural Munchique, Municipio de El Tambo, Departamento del Cauca, Colombia [Tesis Ingeniería Forestal]. Popayán (Colombia): Universidad de Cauca, Facultad de Ciencias Agropecuarias, Departamento de Ciencias Agropecuarias, Programa de Ingeniería Forestal, 43-51.
Holdridge, L.R., Grenke, W., Hatheway, W.H., Liang, T., Tosi, J.A., 1971. Forest Environments in Tropical Life Zones: A Pilot Study. Pergamon Press, Oxford.
IAVH - Instituto de Investigación de Recursos Biológicos Alexander von Humboldt (2005). Segundo censo de plantas leñosas de una Parcela Permanente de 25 hectáreas, ubicada en la Reserva Natural La Planada (Nariño, Colombia). 165362 registros, aportados por: García, H. (Contacto del recurso), Vallejo, M. (Creador del recurso, Proveedor de metadatos, Investigador Principal), Samper, C. (Autor). Ver…
Molina L.L. & Serna, S.E. 1998. Estructura y clasificación de la vegetación arbórea de un bosque de niebla, Reserva Natural Karagabi, Pueblo Rico, Risaralda. Universidad Nacional de Colombia . Trabajo de grado (Ingenieria Forestal) Universidad Nacional de Colombia. Facultad de Ciencias Aropecuarias. Departamento de Ciencias Forestales. 134 p.
Palacios, P. A. (2001). Algunos aspectos de la estructura y la diversidad de la vegetación arbórea de un bosque de origen aluvial no inundable del río Amazonas. lmani mundo: Estudios en la Amazonia colombiana. Universidad Nacional de Colombia, lnstituto Amazónico de lnvestigaciones lmani (Sede leticia), Bogotá, 337-370.
Robles, C. 2001. Estructura y composición florística de un bosuqe húmedo tropical en la reserva natural Bajo Cauca-Nechí. Tesis de Biologia. Tesis de biologia. Universidad de Antioquia. Colombia. 80 pp
Torres, A. M., Adarve, J. B., Cárdenas, M., Vargas, J. A., Londoño, V., Rivera, K., ... & María, Á. (2012). Dinámica sucesional de un fragmento de bosque seco tropical del Valle del Cauca, Colombia. Biota Colombiana, 13(2), 66-85.

## Sheet: 5.Citations
This file includes data for the paper by Alvarez et al. 2017 "Forest Biomass Density across Large Climate Gradients in Northern South America is related to Water Availability but not with Temperature."
The plot data from ColTree-RAINFOR listed in the supplementary information are curated and managed in ForestPlots.net (www.ForestPlots.net)
If you would like to use this dataset please:
1. Notify the main address of correspondence (esalvarez3000@gmail.com) if you plan to use the dataset in a publication.
2. Provide recognition of the efforts of this group in the assembly of the data by using the citation for the dataset.
When using this data, please cite (1) the original article:
Álvarez-Dávila E. , Cayuela L. , González-Caro S., Aldana A.M. Stevenson P.R., Phillips O., Cogollo A., Peñuela M.C., von Hildebrand P., Jiménez E.8, Melo O., Velasquez O., Fernández F., Londoño-Vega C., Cesar Velázquez-Rua, Marcela Serna, Mendoza I., Rey-Benayas J.M. (2017), Forest Biomass Density across Large Climate Gradients in Northern South America is related to Water Availability but not w…
Additionally, please cite (2) the ForestPlots.net data package.
Álvarez-Dávila E. , Cayuela L. , González-Caro S., Aldana A.M. Stevenson P.R., Phillips O., Cogollo A., Peñuela M.C., von Hildebrand P., Jiménez E.8, Melo O., Velasquez O., Fernández F., Londoño-Vega C., Cesar Velázquez-Rua, Marcela Serna, Mendoza I., Rey-Benayas J.M.." ForestPlots.net. doi: XXXX/FORESTPLOTS.NET/2017X
